# Supplementary material for: Comparison of muscle activation and kinematics during free-weight back squats with different loads
Source: PLoS One. 2019 May 16;14(5):e0217044. doi: 10.1371/journal.pone.0217044 (PMC6521994; doi:10.1371/journal.pone.0217044)
Supplement: S1 File — (XLSX) [file pone.0217044.s001.xlsx]

## Sheet: data
				downwards
		0.3		time			velocity					position			vastus med										rectus fem										vastus lat										biceps fem
vekt (%)	vekt	trial	subject	t1	t2	Interval	Min	Min @	time min vel	timing % lift	Avg	Y1 Val	Y2 Val	displacement	Max	Max @	time max	timing % lift	RMS	Max	Max @	time max	timing % lift	RMS	Max	Max @	time max	timing % lift	RMS	Max	Max @	time max	timing % lift	RMS	Max	Max @	time max	timing % lift	RMS	Max	Max @	time max	timing % lift	RMS	Max	Max @	time max	timing % lift	RMS
30 %	32	1	1	3690	6240	2550	-0.366202	4790	1100	43.1373	-0.214488	0.0323451	-0.516849	0.549194	1382	6170	2480	97.2549	260.772	601.989	6220	2530	99.2157	260.985	705	6194	2504	98.1961	137.948	311.815	6200	2510	98.4314	137.169	1183	6240	2550	100	244.084	667.352	6220	2530	99.2157	243.937	145	6238	2548	99.9216	18.6842
30 %	40	1	2	2230	3590	1360	-0.465775	3110	880	64.7059	-0.323094	0.0079929	-0.436323	0.444316	328	3549	1319	96.9853	54.6513	132.036	3510	1280	94.1176	54.2364	867	3495	1265	93.0147	144.54	362.572	3530	1300	95.5882	144.836	612	3459	1229	90.3676	87.6879	208.396	3500	1270	93.3824	87.4022	174	3541	1311	96.3971	35.853
30 %	40	1	3	1400	2550	1150	-0.73356	1960	560	48.6957	-0.508792	0.0170316	-0.573248	0.590279	761	2500	1100	95.6522	464.018	1508.74	1950	550	47.8261	462.499	651	2451	1051	91.3913	343.005	1101.48	1940	540	46.9565	342.515	329	1557	157	13.6522	175.059	407.563	2290	890	77.3913	174.824	191	1681	281	24.4348	44.8465
30 %	42	1	4	7670	8630	960	-0.887498	8060	390	40.625	-0.543057	-0.0123255	-0.54023	0.527905	266	8363	693	72.1875	87.2141	112.957	8590	920	95.8333	87.4392	280	8542	872	90.8333	76.3444	172.649	8550	880	91.6667	77.9078	536	8480	810	84.375	103.901	211.088	8570	900	93.75	103.554	152	8585	915	95.3125	36.2197
30 %	32	1	5	5520	7000	1480	-0.510941	6050	530	35.8108	-0.306935	-0.044073	-0.500864	0.456791	808	6959	1439	97.2297	314.136	698.15	6980	1460	98.6486	317.964	497	6300	780	52.7027	141.921	252.17	6890	1370	92.5676	143.545	13	6235	715	48.3108	4.59817	6.5844	5520	0	0	4.94276	283	6950	1430	96.6216	53.5154
30 %	42	1	6	10080	13030	2950	-0.286639	10990	910	30.8475	-0.188835	-0.0107568	-0.569139	0.558383	560	12990	2910	98.6441	122.641	369.556	13030	2950	100	124.192	986	13004	2924	99.1186	96.983	405.76	13000	2920	98.9831	95.4182	29	11377	1297	43.9661	9.99961	46.8885	10170	90	3.05085	10.1225	219	12627	2547	86.339	43.273
30 %	50	1	7	620	2400	1780	-0.468941	1230	610	34.2697	-0.289125	0.0020169	-0.514758	0.516775	1032	2341	1721	96.6854	165.674	339.734	2390	1770	99.4382	167.211	880	2347	1727	97.0225	114.73	385.364	2390	1770	99.4382	114.975	29	674	54	3.03371	4.89629	14.4771	630	10	0.561798	5.32673	153	1110	490	27.5281	17.1866
30 %	37	1	8	3660	5020	1360	-0.55182	4800	1140	83.8235	-0.38412	0.0178533	-0.510724	0.528577	1163	4996	1336	98.2353	245.275	428.652	4980	1320	97.0588	243.099	579	4902	1242	91.3235	105.831	264.825	4980	1320	97.0588	103.587	965	5000	1340	98.5294	144.863	347.178	5000	1340	98.5294	147.808	242	4117	457	33.6029	36.0688
30 %	45	1	9	350	1820	1470	-0.626968	730	380	25.8503	-0.40256	-0.0028386	-0.598496	0.595658	1091	1383	1033	70.2721	219.879	484.501	1820	1470	100	221.886	1198	1790	1440	97.9592	220.408	404.424	1770	1420	96.5986	219.045	1335	1653	1303	88.6395	256.076	566.818	1820	1470	100	259.794	89	1741	1391	94.6259	16.7411
30 %	40	1	10	910	1910	1000	-0.733872	1420	510	51	-0.484912	-0.0065736	-0.495037	0.488463	1503	1844	934	93.4	358.004	815.23	1910	1000	100	372.447	1685	1785	875	87.5	289.363	573.754	1810	900	90	289.48	1035	1137	227	22.7	146.966	462.234	1180	270	27	146.626	206	1782	872	87.2	56.5252
30 %	35	1	11	4200	5590	1390	-0.5307	5400	1200	86.3309	-0.355819	0.0073953	-0.492198	0.499594	948	5503	1303	93.741	130.275	340.881	5590	1390	100	135.042	558	5465	1265	91.0072	93.5647	196.841	5460	1260	90.6475	93.909	54	5556	1356	97.554	15.6305	38.0651	4330	130	9.35252	15.92	289	4428	228	16.4029	35.3154
30 %	45	1	12	1350	3200	1850	-0.599026	1890	540	29.1892	-0.337298	-0.0805266	-0.707484	0.626957	1746	3161	1811	97.8919	450.003	1023.44	3190	1840	99.4595	452.242	489	3093	1743	94.2162	102.192	282.366	3200	1850	100	106.169	814	1884	534	28.8649	225.94	482.621	3200	1850	100	229.629	141	3174	1824	98.5946	26.5498
30 %	40	1	13	2950	4320	1370	-0.554757	3400	450	32.8467	-0.40775	0.0354825	-0.527307	0.56279	826	4272	1322	96.4964	150.027	331.415	4320	1370	100	152.545	1189	4107	1157	84.4526	211.625	427.766	4210	1260	91.9708	212.248	1161	3816	866	63.2117	183.056	405.604	4240	1290	94.1606	188.434	311	4213	1263	92.1898	52.8033
30 %	32	2	1	7450	9630	2180	-0.378111	8440	990	45.4128	-0.243102	0.0199449	-0.513189	0.533134	1309	8583	1133	51.9725	259.592	579.288	9620	2170	99.5413	261.231	832	9604	2154	98.8073	142.798	363.422	9630	2180	100	143.896	1286	9501	2051	94.0826	247.267	633.154	9540	2090	95.8716	250.308	90	9497	2047	93.8991	18.0319
30 %	40	2	2	5830	7520	1690	-0.486215	6780	950	56.213	-0.302671	0.0218871	-0.494215	0.516102	318	7479	1649	97.574	55.276	125.891	7520	1690	100	55.6653	904	7468	1638	96.9231	171.536	398.651	7440	1610	95.2663	173.264	482	6763	933	55.2071	78.2234	133.416	6780	950	56.213	77.9041	170	7499	1669	98.7574	37.8068
30 %	40	2	3	5300	6220	920	-1.05621	5760	460	50	-0.682123	0.0145665	-0.621355	0.635921	1841	5748	448	48.6957	464.748	1359.06	5760	460	50	464.194	810	5817	517	56.1957	231.281	536.313	5760	460	50	233.135	229	5625	325	35.3261	92.0401	168.452	5960	660	71.7391	91.9604	198	5523	223	24.2391	42.6815
30 %	42	2	4	10560	11390	830	-0.962464	10980	420	50.6024	-0.650013	-0.0019422	-0.54897	0.547028	266	10899	339	40.8434	86.0345	109.884	10870	310	37.3494	86.0358	259	11332	772	93.012	67.0473	137.469	11390	830	100	68.8044	427	11372	812	97.8313	101.465	282.306	11380	820	98.7952	107.032	294	10690	130	15.6627	33.9752
30 %	32	2	5	8360	9700	1340	-0.600752	8680	320	23.8806	-0.349537	-0.0266679	-0.496531	0.469863	1005	9222	862	64.3284	326.27	571.839	9700	1340	100	327.903	724	9182	822	61.3433	183.564	300.514	9670	1310	97.7612	184.024	44	8361	1	0.0746269	5.82283	54.773	8360	0	0	9.4235	228	9684	1324	98.806	53.297
30 %	42	2	6	15820	18370	2550	-0.330765	16760	940	36.8627	-0.207853	-0.0213642	-0.552929	0.531565	648	17816	1996	78.2745	132.416	305.634	18370	2550	100	133.982	1090	18293	2473	96.9804	111.724	444.004	18370	2550	100	114.785	31	16145	325	12.7451	8.83678	28.2689	15950	130	5.09804	8.9908	222	17821	2001	78.4706	45.5259
30 %	50	2	7	4770	6590	1820	-0.466781	5650	880	48.3516	-0.294637	0.0005229	-0.538736	0.539259	992	6589	1819	99.9451	175.229	338.654	6560	1790	98.3516	174.637	812	6399	1629	89.5055	118.468	277.207	6440	1670	91.7582	119.363	12	4833	63	3.46154	4.04424	13.0532	4810	40	2.1978	4.21527	152	5081	311	17.0879	20.684
30 %	37	2	8	6120	7470	1350	-0.659791	7200	1080	80	-0.400865	0.0270414	-0.519987	0.547028	1199	7468	1348	99.8519	206.453	683.311	7470	1350	100	216.196	469	7465	1345	99.6296	96.1029	246.988	7470	1350	100	98.8675	533	7433	1313	97.2593	129.865	408.16	7460	1340	99.2593	139.693	228	7461	1341	99.3333	33.8107
30 %	45	2	9	4070	5310	1240	-0.74727	4620	550	44.3548	-0.482331	-0.0011205	-0.604024	0.602904	1302	5285	1215	97.9839	243.171	684.182	5300	1230	99.1935	249.037	1121	5309	1239	99.9194	217.286	477.684	5300	1230	99.1935	214.792	1609	5281	1211	97.6613	294.083	766.147	5310	1240	100	293.93	111	5290	1220	98.3871	18.0698
30 %	40	2	10	3430	4290	860	-1.00014	3800	370	43.0233	-0.550239	0.0136701	-0.465904	0.479574	1626	4227	797	92.6744	352.147	781.895	4260	830	96.5116	353.396	1193	4264	834	96.9767	239.467	469.401	4280	850	98.8372	238.364	40	3771	341	39.6512	9.7518	96.4144	3430	0	0	15.8122	421	3573	143	16.6279	73.3156
30 %	35	2	11	8160	10030	1870	-0.596909	9800	1640	87.7005	-0.261068	0.0101592	-0.481367	0.491526	780	9971	1811	96.8449	109.974	245.824	9990	1830	97.861	109.771	465	9660	1500	80.2139	102.501	210.073	10030	1870	100	102.664	43	10018	1858	99.3583	15.9952	40.199	9380	1220	65.2406	16.3745	291	8403	243	12.9947	27.7639
30 %	45	2	12	4730	6950	2220	-0.431903	5140	410	18.4685	-0.266241	-0.0891171	-0.682086	0.592969	1814	6943	2213	99.6847	475.762	1042.67	6950	2220	100	478.096	807	6875	2145	96.6216	133.982	442.253	6950	2220	100	138.497	1121	6906	2176	98.018	235.115	483.224	6910	2180	98.1982	233.602	116	6890	2160	97.2973	23.5197
30 %	40	2	13	5570	6940	1370	-0.607188	6680	1110	81.0219	-0.408154	0.0300294	-0.534105	0.564134	1004	6925	1355	98.9051	171.434	398.54	6930	1360	99.2701	169.786	1020	6863	1293	94.3796	205.729	463.816	6820	1250	91.2409	205.488	975	6816	1246	90.9489	184.727	353.593	6860	1290	94.1606	183.792	360	6940	1370	100	57.0512
		0.4		time			velocity					position			vastus med										rectus fem										vastus lat										biceps fem
vekt (%)	vekt	trial	subject	t1	t2	Interval	Min	Min @	time min vel	timing % lift	Avg	Y1 Val	Y2 Val	displacement	Max	Max @	time max	timing % lift	RMS	Max	Max @	time max	timing % lift	RMS	Max	Max @	time max	timing % lift	RMS	Max	Max @	time max	timing % lift	RMS	Max	Max @	time max	timing % lift	RMS	Max	Max @	time max	timing % lift	RMS	Max	Max @	time max	timing % lift	RMS
40 %	42	1	1	5620	7750	2130	-0.390855	6540	920	43.1925	-0.243652	0.0334656	-0.488837	0.522302	1363	6951	1331	62.4883	279.581	604.889	7700	2080	97.6526	278.859	815	7169	1549	72.723	176.781	359.633	7740	2120	99.5305	176.987	1500	7579	1959	91.9718	275.779	621.776	7710	2090	98.1221	275.468	158	7668	2048	96.1502	18.8786
40 %	55	1	2	19300	20930	1630	-0.372704	20740	1440	88.3436	-0.279796	-0.0070218	-0.467248	0.460227	459	20853	1553	95.2761	88.5419	212.183	20820	1520	93.2515	89.9962	1170	20879	1579	96.8712	144.954	426.933	20860	1560	95.7055	144.066	780	20795	1495	91.7178	126.907	308.975	20930	1630	100	127.786	231	20869	1569	96.2577	41.8536
40 %	52	1	3	280	1630	1350	-0.705058	860	580	42.963	-0.41251	-0.0578178	-0.618068	0.56025	751	1627	1347	99.7778	178.103	289.969	840	560	41.4815	177.954	1102	1623	1343	99.4815	159.201	388.907	1610	1330	98.5185	159.794	1239	937	657	48.6667	250.366	436.147	1630	1350	100	253.507	89	512	232	17.1852	17.8292
40 %	55	1	4	11710	12710	1000	-0.682063	12420	710	71	-0.476123	0.0048555	-0.476063	0.480919	254	12180	470	47	73.3751	124.275	12300	590	59	74.2561	373	12659	949	94.9	82.5953	153.124	12690	980	98	83.0109	484	12560	850	85	123.577	223.403	12680	970	97	125.583	149	12680	970	97	29.2625
40 %	45	1	5
40 %	57	1	6	9350	11860	2510	-0.376406	9690	340	13.5458	-0.219945	0.0711891	-0.482861	0.55405	525	11811	2461	98.0478	124.401	283.982	11830	2480	98.8048	125.014	633	11769	2419	96.3745	97.8548	341.447	11860	2510	100	100.942	166	9759	409	16.2948	20.7073	90.382	9780	430	17.1315	20.8333	287	11665	2315	92.2311	49.0542
40 %	65	1	7	430	2210	1780	-0.563181	1050	620	34.8315	-0.30039	-0.0016434	-0.538139	0.536495	920	1644	1214	68.2022	200.846	354.528	1630	1200	67.4157	200.344	801	2177	1747	98.1461	139.537	258.239	1800	1370	76.9663	139.599	44	486	56	3.14607	6.21756	19.8812	470	40	2.24719	6.23583	152	931	501	28.1461	19.4856
40 %	50	1	8	6810	8100	1290	-0.561579	7360	550	42.6357	-0.408573	0.0252486	-0.506989	0.532237	1445	7077	267	20.6977	480.196	773.36	6920	110	8.52713	487.249	525	8082	1272	98.6047	106.465	302.782	8100	1290	100	109.958	597	7682	872	67.5969	133.555	356.68	8100	1290	100	138.985	230	8028	1218	94.4186	35.7031
40 %	60	1	9	3010	4630	1620	-0.601375	3580	570	35.1852	-0.346097	0.113544	-0.449545	0.563089	1402	4200	1190	73.4568	257.492	461.102	4500	1490	91.9753	258.041	1163	4199	1189	73.3951	234.502	420.004	4620	1610	99.3827	234.592	1289	4282	1272	78.5185	339.952	552.362	4600	1590	98.1481	340.653	99	3794	784	48.3951	21.7838
40 %	55	1	10	5120	7310	2190	-0.405918	5950	830	37.8995	-0.231774	-0.0168822	-0.52656	0.509678	1696	7283	2163	98.7671	301.186	917.139	7300	2180	99.5434	298.294	1132	7147	2027	92.5571	212.065	424.642	7130	2010	91.7808	211.796	660	5129	9	0.410959	57.7345	269.911	5160	40	1.82648	51.9278	310	5383	263	12.0091	61.9001
40 %	47	1	11	4490	6150	1660	-0.367708	4920	430	25.9036	-0.274579	-0.0311499	-0.490032	0.458882	803	6143	1653	99.5783	146.14	333.254	6150	1660	100	147.962	495	6033	1543	92.9518	104.81	234.301	6100	1610	96.988	104.545	53	6148	1658	99.8795	12.4861	34.4697	6150	1660	100	12.7853	308	4590	100	6.0241	38.2116
40 %	60	1	12	850	2520	1670	-0.683978	1370	520	31.1377	-0.360469	0.0012699	-0.60253	0.6038	1844	2498	1648	98.6826	477.971	1025.94	2480	1630	97.6048	472.63	957	2499	1649	98.7425	140.704	317.493	2510	1660	99.4012	139.916	975	2464	1614	96.6467	219.553	434.972	2520	1670	100	222.335	95	2414	1564	93.6527	24.7058
40 %	52	1	13	2660	4120	1460	-0.615225	3090	430	29.4521	-0.401832	-0.0085905	-0.598571	0.589981	662	3438	778	53.2877	141.352	219.408	3620	960	65.7534	142.9	898	3729	1069	73.2192	214.948	380.216	4070	1410	96.5753	215.948	990	3653	993	68.0137	170.999	289.007	4100	1440	98.6301	171.327	368	3749	1089	74.589	52.4462
40 %	42	2	1	9280	12070	2790	-0.469455	11890	2610	93.5484	-0.197798	0.0303282	-0.524543	0.554872	1494	11044	1764	63.2258	246.234	565.298	11920	2640	94.6237	247.589	822	12051	2771	99.319	132.436	371.97	12070	2790	100	132.868	1187	12022	2742	98.2796	232.309	728.041	12070	2790	100	236.083	150	11983	2703	96.8817	16.5005
40 %	55	2	2	22540	23940	1400	-0.497346	23180	640	45.7143	-0.361734	-0.0067977	-0.518269	0.511471	500	23426	886	63.2857	108.631	256.4	23940	1400	100	110.655	1065	23340	800	57.1429	163.927	334.37	23870	1330	95	165.892	723	23926	1386	99	165.374	365.88	23940	1400	100	168.231	194	23865	1325	94.6429	45.8847
40 %	52	2	3	5030	6010	980	-0.975147	5450	420	42.8571	-0.631873	-0.0578178	-0.683206	0.625388	1263	5364	334	34.0816	259.992	587.452	5380	350	35.7143	259.222	879	5945	915	93.3673	141.074	249.843	5990	960	97.9592	139.971	1349	5728	698	71.2245	238.185	364.976	5680	650	66.3265	240.989	1468	5874	844	86.1224	84.3587
40 %	55	2	4	14950	16000	1050	-0.752303	15450	500	47.619	-0.515316	0.0174051	-0.53037	0.547775	1640	15233	283	26.9524	222.553	465.595	15260	310	29.5238	221.78	374	15637	687	65.4286	87.1892	161.114	15670	720	68.5714	87.7075	464	15532	582	55.4286	118.552	239.583	15930	980	93.3333	118.104	240	15313	363	34.5714	37.2292
40 %	45	2	5	2000	3630	1630	-0.503601	2560	560	34.3558	-0.303351	0.419216	-0.0791073	0.498324	913	3512	1512	92.7607	323.552	511.88	3550	1550	95.092	326.069	554	3530	1530	93.865	148.66	249.958	3610	1610	98.773	150.324	15	3529	1529	93.8037	4.12385	5.71043	3240	1240	76.0736	4.63171	262	3410	1410	86.5031	52.9123
40 %	57	2	6	14580	16900	2320	-0.373236	15250	670	28.8793	-0.23014	0.0602082	-0.476735	0.536944	654	15795	1215	52.3707	144.354	254.93	15820	1240	53.4483	144.892	795	16776	2196	94.6552	128.65	393.2	16790	2210	95.2586	131.277	32	14871	291	12.5431	7.61594	23.7951	14920	340	14.6552	7.84316	238	16894	2314	99.7414	50.8795
40 %	65	2	7	3870	5890	2020	-0.388759	4640	770	38.1188	-0.27823	-0.008964	-0.573995	0.565031	1039	5573	1703	84.3069	192.455	429.592	5840	1970	97.5248	191.184	1343	5789	1919	95	166.109	406.419	5780	1910	94.5545	164.974	11	3949	79	3.91089	2.9375	6.42279	3870	0	0	3.22267	84	4493	623	30.8416	17.6416
40 %	50	2	8	9110	10600	1490	-0.540977	9930	820	55.0336	-0.363432	0.0377235	-0.506989	0.544712	1820	10016	906	60.8054	555.071	1344.39	9140	30	2.01342	530.131	557	10109	999	67.047	130.292	247.232	10600	1490	100	130.09	727	9924	814	54.6309	149.278	307.004	10600	1490	100	151.243	227	9422	312	20.9396	30.4923
40 %	60	2	9	9650	11460	1810	-0.541365	10300	650	35.9116	-0.32224	0.116159	-0.471208	0.587366	1429	11323	1673	92.4309	260.887	752.821	11460	1810	100	265.09	1309	11324	1674	92.4862	231.852	448.771	11450	1800	99.4475	234.936	1715	11366	1716	94.8066	328.807	781.972	11370	1720	95.0276	330.093	107	11366	1716	94.8066	20.9701
40 %	55	2	10	10140	11380	1240	-0.656842	10620	480	38.7097	-0.383018	-0.0135954	-0.4919	0.478304	1587	11184	1044	84.1935	340.633	711.431	11370	1230	99.1935	350.581	1368	10875	735	59.2742	234.444	398.624	11380	1240	100	235.072	1199	10202	62	5	210.65	738.979	10240	100	8.06452	210.002	407	10259	119	9.59677	72.5366
40 %	47	2	11	8950	11040	2090	-0.386615	10860	1910	91.3876	-0.218408	-0.0259209	-0.485027	0.459106	909	10937	1987	95.0718	133.219	370.074	11020	2070	99.0431	136.22	595	10987	2037	97.4641	103.634	222.462	11020	2070	99.0431	103.268	56	10971	2021	96.6986	11.0339	29.221	11040	2090	100	11.5778	345	9184	234	11.1962	38.929
40 %	60	2	12	4350	6240	1890	-0.659214	5130	780	41.2698	-0.329926	-0.003735	-0.630543	0.626808	1608	6171	1821	96.3492	461.182	926.038	6240	1890	100	463.291	1126	6160	1810	95.7672	175.641	439.899	6210	1860	98.4127	177.844	1513	6180	1830	96.8254	243.056	399.41	6230	1880	99.4709	243.543	147	6181	1831	96.8783	22.9977
40 %	52	2	13	6150	7550	1400	-0.592005	7350	1200	85.7143	-0.438493	-0.0090387	-0.628152	0.619114	610	7449	1299	92.7857	166.878	281.052	7400	1250	89.2857	166.596	1235	7354	1204	86	231.066	516.818	7530	1380	98.5714	233.573	708	6845	695	49.6429	175.394	282.832	7380	1230	87.8571	175.302	282	7385	1235	88.2143	54.0113
		0.5		time			velocity					position			vastus med										rectus fem										vastus lat										biceps fem
vekt (%)	vekt	trial	subject	t1	t2	Interval	Min	Min @	time min vel	timing % lift	Avg	Y1 Val	Y2 Val	displacement	Max	Max @	time max	timing % lift	RMS	Max	Max @	time max	timing % lift	RMS	Max	Max @	time max	timing % lift	RMS	Max	Max @	time max	timing % lift	RMS	Max	Max @	time max	timing % lift	RMS	Max	Max @	time max	timing % lift	RMS	Max	Max @	time max	timing % lift	RMS
50 %	52	1	1	3990	5990	2000	-0.456813	5050	1060	53	-0.267608	0.0342126	-0.5043	0.538512	1570	5069	1079	53.95	288.941	543.441	5210	1220	61	289.205	813	5970	1980	99	146.512	403.294	5980	1990	99.5	150.618	1369	5179	1189	59.45	264.769	497.975	5220	1230	61.5	264.796	93	5940	1950	97.5	18.4243
50 %	67	1	2	8680	10680	2000	-0.34898	9500	820	41	-0.252314	-0.0133713	-0.521854	0.508483	228	10662	1982	99.1	50.2954	343.424	10680	2000	100	67.1864	975	10656	1976	98.8	130.614	391.328	10650	1970	98.5	132.822	572	9994	1314	65.7	99.9981	172.467	9990	1310	65.5	99.8204	175	10570	1890	94.5	39.0537
50 %	65	1	3	4050	5170	1120	-0.798259	4630	580	51.7857	-0.524708	-0.0140436	-0.606938	0.592894	1847	4381	331	29.5536	263.713	640.218	4430	380	33.9286	263.689	1002	5091	1041	92.9464	170.856	297.306	5130	1080	96.4286	172.458	283	4863	813	72.5893	98.1178	184.591	4830	780	69.6429	97.525	36	4366	316	28.2143	27.3631
50 %	70	1	4	10890	12190	1300	-0.463018	11240	350	26.9231	-0.333223	0.008217	-0.427956	0.436173	1826	11220	330	25.3846	467.99	973.643	11270	380	29.2308	475.181	380	12135	1245	95.7692	77.463	172.377	12180	1290	99.2308	79.5306	540	12186	1296	99.6923	120.248	240.867	12190	1300	100	121.185	92	12177	1287	99	24.1159
50 %	55	1	5	570	2340	1770	-0.501617	1070	500	28.2486	-0.277113	0.366254	-0.126766	0.49302	904	1238	668	37.7401	306.785	536.993	2330	1760	99.435	309.024	845	2240	1670	94.3503	173.835	345.408	2280	1710	96.6102	174.093	17	601	31	1.75141	4.54092	7.07714	620	50	2.82486	4.95417	290	2294	1724	97.4011	59.5119
50 %	72	1	6	9090	11310	2220	-0.402921	9470	380	17.1171	-0.251416	0.0536346	-0.50669	0.560325	553	10626	1536	69.1892	151.615	263.557	10810	1720	77.4775	151.496	1020	11297	2207	99.4144	128.177	376.54	11280	2190	98.6486	126.376	301	9540	450	20.2703	34.6078	150.287	9540	450	20.2703	34.7242	294	11176	2086	93.964	60.1089
50 %	82	1	7	8860	10680	1820	-0.476898	9570	710	39.011	-0.31064	0.118175	-0.449769	0.567944	1071	10648	1788	98.2418	218.404	463.635	10600	1740	95.6044	218.645	795	10602	1742	95.7143	143.641	353.076	10570	1710	93.956	145.353	10	9288	428	23.5165	2.83153	4.30881	9680	820	45.0549	3.09191	155	10376	1516	83.2967	21.4653
50 %	62	1	8	4270	5950	1680	-0.484399	5350	1080	64.2857	-0.320159	0.0434754	-0.497651	0.541127	1814	5497	1227	73.0357	409.069	697.534	5820	1550	92.2619	409.611	457	5407	1137	67.6786	109.586	207.26	5930	1660	98.8095	110.458	623	5696	1426	84.881	144.993	240.087	5910	1640	97.619	145.575	485	4356	86	5.11905	43.6505
50 %	75	1	9	3370	4800	1430	-0.695631	3710	340	23.7762	-0.393186	0.0563238	-0.509454	0.565778	1050	4656	1286	89.9301	235.013	430.717	4700	1330	93.007	234.807	933	4691	1321	92.3776	227.175	360.052	4730	1360	95.1049	228.132	1160	3957	587	41.049	281.338	520.69	4800	1430	100	283.233	151	3703	333	23.2867	21.8564
50 %	67	1	10	1070	2250	1180	-0.626314	1510	440	37.2881	-0.407343	0.0070218	-0.477706	0.484728	1735	2232	1162	98.4746	422.645	867.931	2250	1180	100	426.686	1511	2191	1121	95	269.293	469.102	2190	1120	94.9153	270.274	446	1085	15	1.27119	77.9192	258.069	1130	60	5.08475	74.1195	293	2134	1064	90.1695	88.0021
50 %	60	1	11	3830	5260	1430	-0.49144	4230	400	27.972	-0.325874	-0.0038097	-0.473598	0.469788	798	5096	1266	88.5315	145.018	283.089	5260	1430	100	146.033	540	5225	1395	97.5524	107.601	239.204	5180	1350	94.4056	108.015	42	5137	1307	91.3986	27.7283	69.4149	4130	300	20.979	28.1379	403	4167	337	23.5664	51.5558
50 %	75	1	12	3240	5180	1940	-0.603748	3800	560	28.866	-0.316264	0.0488538	-0.566898	0.615752	1839	5176	1936	99.7938	480.687	884.558	5140	1900	97.9381	481.068	1077	5167	1927	99.3299	146.164	480.24	5180	1940	100	148.296	1011	5087	1847	95.2062	260.219	525.665	5170	1930	99.4845	260.592	96	5024	1784	91.9588	26.6779
50 %	67	1	13	2900	4310	1410	-0.586842	3240	340	24.1135	-0.413466	-0.0091134	-0.595434	0.58632	897	4234	1334	94.6099	201.545	362.011	4260	1360	96.4539	200.661	1072	3819	919	65.1773	275.836	545.621	4300	1400	99.2908	276.306	1227	3820	920	65.2482	240.457	411.427	4280	1380	97.8723	240.651	319	3769	869	61.6312	61.1803
50 %	52	2	1	7620	9700	2080	-0.489323	9480	1860	89.4231	-0.264162	0.0349596	-0.517895	0.552855	1154	9666	2046	98.3654	251.23	481.999	9680	2060	99.0385	251.507	908	9333	1713	82.3558	164.124	353.706	9670	2050	98.5577	165.732	1253	9677	2057	98.8942	243.257	506.095	9630	2010	96.6346	243.472	161	9693	2073	99.6635	20.7681
50 %	67	2	2	13190	15140	1950	-0.374721	13840	650	33.3333	-0.273052	-0.0063495	-0.542247	0.535898	344	15086	1896	97.2308	60.9848	147.163	15130	1940	99.4872	61.8023	1024	15066	1876	96.2051	181.815	366.111	15020	1830	93.8462	182.384	370	14106	916	46.9744	83.4042	142.871	14060	870	44.6154	83.9659	179	14104	914	46.8718	44.5183
50 %	65	2	3	13660	14690	1030	-1.03456	14160	500	48.5437	-0.597589	-0.0091134	-0.631887	0.622774	1850	14049	389	37.767	510.973	1533.68	14070	410	39.8058	509.086	565	14627	967	93.8835	126.487	224.461	14690	1030	100	128.559	2399	13875	215	20.8738	503.793	1079.54	13910	250	24.2718	502.058	195	13872	212	20.5825	39.2558
50 %	70	2	4	14440	15640	1200	-0.744636	14820	380	31.6667	-0.429025	0.0218871	-0.496755	0.518642	1822	14820	380	31.6667	508.964	1165.93	14850	410	34.1667	516.893	509	15595	1155	96.25	106.253	273.199	15630	1190	99.1667	108.988	573	15566	1126	93.8333	121.377	232.246	15560	1120	93.3333	122.241	157	14642	202	16.8333	30.7561
50 %	55	2	5	4080	5630	1550	-0.586982	4390	310	20	-0.319041	0.370437	-0.125197	0.495634	1007	4558	478	30.8387	328.938	501.503	5630	1550	100	328.503	724	5542	1462	94.3226	171.429	269.079	5510	1430	92.2581	172.251	66	4165	85	5.48387	7.33481	23.9246	4200	120	7.74194	7.67216	224	5394	1314	84.7742	61.7388
50 %	72	2	6	14510	16590	2080	-0.408415	15120	610	29.3269	-0.257436	0.0413838	-0.496531	0.537915	805	16587	2077	99.8558	164.269	295.355	16550	2040	98.0769	163.311	1178	16570	2060	99.0385	146.452	386.312	16530	2020	97.1154	145.974	104	14636	126	6.05769	23.6973	80.1467	14730	220	10.5769	23.8607	444	16540	2030	97.5962	65.3581
50 %	82	2	7	12470	14630	2160	-0.376458	13800	1330	61.5741	-0.255454	0.114067	-0.440356	0.554423	1011	14597	2127	98.4722	196.257	441.281	14630	2160	100	200.141	916	14322	1852	85.7407	137.426	383.542	14620	2150	99.537	139.769	8	12793	323	14.9537	4.45991	14.8864	12600	130	6.01852	4.73162	180	12884	414	19.1667	24.0162
50 %	62	2	8	7040	8850	1810	-0.517665	7950	910	50.2762	-0.313507	0.0617022	-0.510201	0.571903	1822	7901	861	47.5691	498.828	949.233	8580	1540	85.0829	499.532	752	7900	860	47.5138	152.964	323.949	8120	1080	59.6685	152.284	800	8811	1771	97.8453	149.214	367.544	8850	1810	100	152.286	327	7198	158	8.72928	52.9591
50 %	75	2	9	7120	8400	1280	-0.741303	7820	700	54.6875	-0.460743	0.0668565	-0.527382	0.594239	1381	8312	1192	93.125	249.3	525.591	8310	1190	92.9688	253.104	1003	8009	889	69.4531	214.38	358.01	8320	1200	93.75	214.285	1571	7842	722	56.4062	292.573	581.879	8400	1280	100	296.447	99	7146	26	2.03125	24.6914
50 %	67	2	10	4350	5390	1040	-0.745421	4720	370	35.5769	-0.468004	0.0150894	-0.474868	0.489957	1526	5368	1018	97.8846	364.909	793.054	5380	1030	99.0385	371.47	1475	5307	957	92.0192	276.804	531.212	5320	970	93.2692	275.751	61	4555	205	19.7115	14.7797	43.4218	4590	240	23.0769	15.0259	317	4462	112	10.7692	79.3463
50 %	60	2	11	8890	10000	1110	-0.596474	9240	350	31.5315	-0.433624	0.0015687	-0.484579	0.486148	834	9752	862	77.6577	161.456	298.137	10000	1110	100	162.047	738	9975	1085	97.7477	128.038	248.932	9930	1040	93.6937	126.862	139	9404	514	46.3063	59.4394	122.742	9230	340	30.6306	59.4732	511	9223	333	30	53.3145
50 %	75	2	12	8020	9840	1820	-0.573749	8690	670	36.8132	-0.342558	0.0454176	-0.581614	0.627032	1835	9811	1791	98.4066	523.879	928.837	9840	1820	100	524.642	1147	9781	1761	96.7582	177.453	453.264	9820	1800	98.9011	177.868	1276	9809	1789	98.2967	250.614	464.876	9810	1790	98.3516	249.73	165	9750	1730	95.0549	28.6345
50 %	67	2	13	6020	7670	1650	-0.466907	7410	1390	84.2424	-0.363156	-0.0151641	-0.617769	0.602605	860	6937	917	55.5758	209.314	313.307	7220	1200	72.7273	211.052	1417	7561	1541	93.3939	288.16	511.001	7570	1550	93.9394	287.619	887	6971	951	57.6364	242.212	383.231	7540	1520	92.1212	242.892	378	7553	1533	92.9091	69.7586
		0.6		time			velocity					position			vastus med										rectus fem										vastus lat										biceps fem
vekt (%)	vekt	trial	subject	t1	t2	Interval	Min	Min @	time min vel	timing % lift	Avg	Y1 Val	Y2 Val	displacement	Max	Max @	time max	timing % lift	RMS	Max	Max @	time max	timing % lift	RMS	Max	Max @	time max	timing % lift	RMS	Max	Max @	time max	timing % lift	RMS	Max	Max @	time max	timing % lift	RMS	Max	Max @	time max	timing % lift	RMS	Max	Max @	time max	timing % lift	RMS
60 %	62	1	1	6360	8390	2030	-0.470892	7150	790	38.9163	-0.269842	-0.0154629	-0.567347	0.551884	1252	7553	1193	58.7685	278.659	441.235	8370	2010	99.0148	280.211	824	8237	1877	92.4631	152.933	293.514	8230	1870	92.1182	154.102	1305	7464	1104	54.3842	263.533	452.089	8380	2020	99.5074	265.998	104	8238	1878	92.5123	19.3466
60 %	80	1	2	7700	9110	1410	-0.645495	8440	740	52.4823	-0.351294	0.0233064	-0.475764	0.499071	163	8752	1052	74.6099	34.9587	64.1377	9000	1300	92.1986	35.6242	1068	8937	1237	87.7305	193.227	399.666	8920	1220	86.5248	193.876	717	8650	950	67.3759	152.867	261.793	8610	910	64.539	153.714	236	8802	1102	78.156	51.8831
60 %	77	1	3	2720	4090	1370	-0.665313	3360	640	46.7153	-0.40839	0.0076194	-0.557038	0.564657	1106	4038	1318	96.2044	204.444	359.23	3180	460	33.5766	204.652	1146	4017	1297	94.6715	171.456	325.025	4060	1340	97.8102	172.494	1795	3326	606	44.2336	287.062	537.173	3970	1250	91.2409	285.954	340	3836	1116	81.4599	95.5343
60 %	85	1	4	14330	15530	1200	-0.630953	14800	470	39.1667	-0.433236	0.0557262	-0.469116	0.524842	1376	14470	140	11.6667	391.99	950.047	14740	410	34.1667	392.411	470	15398	1068	89	110.359	196.137	15470	1140	95	110.15	684	15453	1123	93.5833	117.328	254.16	15470	1140	95	117.174	164	14536	206	17.1667	31.4507
60 %	65	1	5	4450	6100	1650	-0.67053	4860	410	24.8485	-0.301977	0.0032868	-0.49683	0.500116	1073	5943	1493	90.4848	291.857	421.507	6080	1630	98.7879	292.563	880	5418	968	58.6667	174.444	281.274	6020	1570	95.1515	173.887	14	4853	403	24.4242	4.4028	6.08475	5000	550	33.3333	4.87833	231	5838	1388	84.1212	60.1631
60 %	87	1	6	12860	15140	2280	-0.397677	13650	790	34.6491	-0.240616	-0.0088893	-0.560026	0.551137	626	15114	2254	98.8596	164.095	312.307	15050	2190	96.0526	164.477	1135	15131	2271	99.6053	147.453	350.14	15100	2240	98.2456	146.89	32	13276	416	18.2456	8.59067	27.5722	13050	190	8.33333	8.94198	392	15115	2255	98.9035	62.1639
60 %	100	1	7	9070	11290	2220	-0.423028	9950	880	39.6396	-0.256651	0.0191232	-0.553228	0.572351	1287	10255	1185	53.3784	251.826	479.717	10280	1210	54.5045	252.719	954	10896	1826	82.2523	170.146	333.496	10890	1820	81.982	171.296	20	9176	106	4.77477	3.64091	11.5557	9070	0	0	3.99995	251	9507	437	19.6847	29.7265
60 %	75	1	8	3390	4610	1220	-0.726599	3910	520	42.623	-0.447577	0.0428031	-0.507586	0.55039	1821	3914	524	42.9508	397.651	693.455	4200	810	66.3934	396.601	549	4454	1064	87.2131	130.565	248.2	4610	1220	100	134.214	851	4245	855	70.082	164.473	287.258	4610	1220	100	167.376	313	3714	324	26.5574	34.7968
60 %	90	1	9	1840	3580	1740	-0.569419	2410	570	32.7586	-0.330809	0.0087399	-0.569886	0.578626	1319	3510	1670	95.977	269.808	620.696	3520	1680	96.5517	272.436	1505	3572	1732	99.5402	244.947	482.159	3550	1710	98.2759	243.211	1429	2728	888	51.0345	352.312	641.573	3530	1690	97.1264	348.579	157	3570	1730	99.4253	22.4174
60 %	80	1	10	5550	6970	1420	-0.608317	5970	420	29.5775	-0.347304	-0.0489285	-0.545011	0.496083	1521	6943	1393	98.0986	389.997	898.33	6970	1420	100	388.649	1868	6930	1380	97.1831	253.065	617.891	6940	1390	97.8873	252.697	22	6874	1324	93.2394	6.20878	9.65027	5740	190	13.3803	6.55658	329	6965	1415	99.6479	77.3393
60 %	72	1	11	5250	6920	1670	-0.376825	5620	370	22.1557	-0.269187	-0.0230823	-0.475391	0.452309	824	6860	1610	96.4072	160.418	303.281	6850	1600	95.8084	161.007	489	6488	1238	74.1317	111.569	202.477	6920	1670	100	112.488	66	6837	1587	95.0299	14.5622	25.719	6920	1670	100	14.9184	548	5410	160	9.58084	61.3553
60 %	90	1	12	2310	3790	1480	-0.723064	2710	400	27.027	-0.41839	0.0190485	-0.60253	0.621579	1846	3042	732	49.4595	531.87	942.036	3770	1460	98.6486	532.366	926	3787	1477	99.7973	167.185	353.601	3750	1440	97.2973	167.337	811	3758	1448	97.8378	239.581	368.112	3720	1410	95.2703	239.147	105	3754	1444	97.5676	28.5699
60 %	77	1	13	4990	6410	1420	-0.606551	5320	330	23.2394	-0.405528	0.0150147	-0.564732	0.579747	737	5927	937	65.9859	200.354	320.668	5940	950	66.9014	200.73	1088	6348	1358	95.6338	265.221	539.19	6330	1340	94.3662	265.895	1229	5630	640	45.0704	187.402	315.391	6390	1400	98.5915	189.239	374	6362	1372	96.6197	66.3035
60 %	62	2	1	10080	12360	2280	-0.318047	11800	1720	75.4386	-0.224269	-0.0162099	-0.530146	0.513936	1693	11619	1539	67.5	317.142	780.856	12360	2280	100	318.095	1185	12285	2205	96.7105	152.817	386.672	12330	2250	98.6842	153.557	1922	12329	2249	98.6404	310.776	873.925	12360	2280	100	310.419	170	12324	2244	98.4211	22.5649
60 %	80	2	2	11540	12770	1230	-0.654622	12540	1000	81.3008	-0.429929	0.0077688	-0.525365	0.533134	158	12702	1162	94.4715	37.8611	80.7693	12770	1230	100	39.2373	1072	12576	1036	84.2276	186.073	337.657	12530	990	80.4878	187.228	499	12629	1089	88.5366	133.497	220.835	12670	1130	91.8699	134.3	283	12568	1028	83.5772	62.0896
60 %	77	2	3	7220	8180	960	-0.976096	7610	390	40.625	-0.613266	0.0163593	-0.57773	0.594089	1832	7588	368	38.3333	322.686	763.939	7580	360	37.5	322.126	1601	7920	700	72.9167	201.153	360.147	7960	740	77.0833	205.056	1803	7621	401	41.7708	276.181	560.331	7630	410	42.7083	275.759	160	7516	296	30.8333	53.5576
60 %	85	2	4	17630	18720	1090	-0.794262	18010	380	34.8624	-0.498985	0.0498996	-0.498622	0.548522	454	17840	210	19.2661	90.7286	146.357	17890	260	23.8532	92.1838	474	18674	1044	95.7798	102.467	210.453	18720	1090	100	103.664	546	18600	970	88.9908	112.208	203.33	18720	1090	100	114.127	226	17844	214	19.633	39.4811
60 %	65	2	5	8200	9620	1420	-0.680051	8560	360	25.3521	-0.331474	-0.0152388	-0.488015	0.472776	965	8854	654	46.0563	328.354	503.601	9530	1330	93.662	326.725	813	9284	1084	76.338	186.014	297.15	9540	1340	94.3662	186.247	18	8810	610	42.9577	4.49161	5.85638	8770	570	40.1408	4.9816	322	9277	1077	75.8451	69.6692
60 %	87	2	6	18400	20580	2180	-0.405067	19100	700	32.1101	-0.256153	-0.0202437	-0.581315	0.561072	646	20566	2166	99.3578	175.377	337.934	20580	2180	100	176.17	954	20475	2075	95.1835	158.38	430.823	20480	2080	95.4128	162.094	43	18467	67	3.07339	10.6577	31.1754	18690	290	13.3028	10.9159	362	20568	2168	99.4495	65.2004
60 %	100	2	7	13720	15800	2080	-0.428671	14710	990	47.5962	-0.269408	-0.0020916	-0.565255	0.563163	1269	15089	1369	65.8173	244.159	421.947	15380	1660	79.8077	245.939	1282	15800	2080	100	181.752	510.15	15800	2080	100	180.699	8	13766	46	2.21154	2.75554	4.57545	14790	1070	51.4423	3.09452	125	13760	40	1.92308	24.6772
60 %	75	2	8	5760	6990	1230	-0.628014	6650	890	72.3577	-0.466198	0.0483309	-0.531491	0.579821	1823	6229	469	38.1301	519.293	833.106	6620	860	69.9187	518.083	556	6447	687	55.8537	160.891	249.249	6980	1220	99.187	161.073	766	6557	797	64.7967	170.183	268.59	6990	1230	100	172.617	420	5875	115	9.34959	45.2655
60 %	90	2	9	6350	7840	1490	-0.64582	6920	570	38.255	-0.405592	0.0070965	-0.600812	0.607909	1609	7681	1331	89.3289	277.623	636.1	7840	1490	100	280.219	1273	7806	1456	97.7181	248.687	500.611	7810	1460	97.9866	248.994	1661	7659	1309	87.8523	338.967	609.642	7700	1350	90.604	338.908	119	7659	1309	87.8523	20.8393
60 %	80	2	10	9830	10950	1120	-0.711378	10210	380	33.9286	-0.425704	-0.0572949	-0.538587	0.481292	1784	10866	1036	92.5	501.352	1057.12	10890	1060	94.6429	503.404	1462	10900	1070	95.5357	340.683	631.577	10910	1080	96.4286	338.629	969	9976	146	13.0357	144.033	478.815	10010	180	16.0714	143.571	418	9897	67	5.98214	93.9842
60 %	72	2	11	10320	12060	1740	-0.41319	11830	1510	86.7816	-0.268505	-0.0234558	-0.493244	0.469788	1050	11938	1618	92.9885	158.452	357.836	12050	1730	99.4253	159.684	618	11910	1590	91.3793	133.531	281.133	12050	1730	99.4253	133.148	59	11901	1581	90.8621	17.2855	34.8417	10550	230	13.2184	17.5107	447	10367	47	2.70115	57.6566
60 %	90	2	12	5570	7260	1690	-0.562607	6170	600	35.503	-0.378802	0.0064242	-0.637191	0.643615	1840	7250	1680	99.4083	554.445	952.372	7260	1690	100	556.308	922	7246	1676	99.1716	178.739	386.509	7260	1690	100	180.878	963	7221	1651	97.6923	262.761	484.59	7260	1690	100	265.593	112	6625	1055	62.426	25.1121
60 %	77	2	13	7380	10630	3250	-0.495762	9490	2110	64.9231	-0.18743	0.0268173	-0.585573	0.612391	542	10557	3177	97.7538	125.92	271.318	9930	2550	78.4615	126.712	1281	10361	2981	91.7231	169.33	451.864	10490	3110	95.6923	170.354	674	10536	3156	97.1077	120.14	282.85	10550	3170	97.5385	120.889	341	8969	1589	48.8923	44.8659
				time			velocity					position			vastus med										rectus fem										vastus lat										biceps fem
vekt (%)	vekt	trial	subject	t1	t2	Interval	Min	Min @	time min vel	timing % lift	Avg	Y1 Val	Y2 Val	displacement	Max	Max @	time max	timing % lift	RMS	Max	Max @	time max	timing % lift	RMS	Max	Max @	time max	timing % lift	RMS	Max	Max @	time max	timing % lift	RMS	Max	Max @	time max	timing % lift	RMS	Max	Max @	time max	timing % lift	RMS	Max	Max @	time max	timing % lift	RMS
70 %	72	0.7	1	4410	7160	2750	-0.304972	5390	980	35.6364	-0.191241	0.0206919	-0.507138	0.52783	1433	6012	1602	58.2545	306.22	544.33	5540	1130	41.0909	306.639	1055	6773	2363	85.9273	182.515	346.768	6950	2540	92.3636	182.114	1427	6021	1611	58.5818	272.93	484.595	7000	2590	94.1818	273.254	154	7008	2598	94.4727	21.4228
70 %	95	0.7	2	1580	3310	1730	-0.388513	2010	430	24.8555	-0.272644	0.0137448	-0.45948	0.473224	308	2754	1174	67.8613	82.2059	120.973	2630	1050	60.6936	82.7176	1512	3291	1711	98.9017	222.51	523.572	3310	1730	100	225.008	416	2193	613	35.4335	105.194	157.038	2540	960	55.4913	106.099	175	2566	986	56.9942	48.8621
70 %	90	0.7	3	3720	5090	1370	-0.686421	4270	550	40.146	-0.450902	-0.0790326	-0.701358	0.622326	591	5046	1326	96.7883	334.612	1077.66	4010	290	21.1679	334.009	1216	4891	1171	85.4745	234.494	633.411	3990	270	19.708	233.588	1648	4104	384	28.0292	321.543	552.562	4080	360	26.2774	320.961	90	4033	313	22.8467	22.1689
70 %	97	0.7	4	17910	19480	1570	-0.432525	18470	560	35.6688	-0.309727	0.0005229	-0.488986	0.489509	1797	18630	720	45.8599	213.577	719.033	18600	690	43.949	213.328	534	19427	1517	96.6242	114.237	215.104	19410	1500	95.5414	113.986	709	19474	1564	99.6178	147.551	330.914	19480	1570	100	149.324	586	18899	989	62.9936	182.946
70 %	77	0.7	5	1500	3210	1710	-0.646008	1800	300	17.5439	-0.29753	-0.0032868	-0.513563	0.510276	915	2031	531	31.0526	326.984	500.325	1960	460	26.9006	328.659	716	2611	1111	64.9708	186.568	317.994	1890	390	22.807	187.135	17	3166	1666	97.4269	4.85987	7.21268	1780	280	16.3743	5.1288	200	2706	1206	70.5263	58.7928
70 %	102	0.7	6	9530	11460	1930	-0.456977	9950	420	21.7617	-0.292935	0.0420561	-0.525664	0.56772	676	11347	1817	94.1451	203.554	333.379	11460	1930	100	205.082	1543	11430	1900	98.4456	219.234	678.483	11430	1900	98.4456	217.274	476	9703	173	8.96373	43.1124	184.925	9730	200	10.3627	43.1786	327	11351	1821	94.3523	69.4266
70 %	115	0.7	7	3640	5940	2300	-0.453767	4350	710	30.8696	-0.242713	0.0532611	-0.506989	0.56025	1252	4713	1073	46.6522	263.034	426.006	4680	1040	45.2174	264.198	1146	5626	1986	86.3478	189.419	396.588	5620	1980	86.087	189.043	9	4306	666	28.9565	3.06591	5.84148	4610	970	42.1739	3.48316	179	5451	1811	78.7391	25.5544
70 %	87	0.7	8	2470	3630	1160	-0.70216	3040	570	49.1379	-0.456098	-0.0121014	-0.544862	0.53276	1777	3006	536	46.2069	503.03	744.84	3050	580	50	505.971	639	3097	627	54.0517	167.927	260.002	3450	980	84.4828	167.73	723	3606	1136	97.931	193.396	322.887	3590	1120	96.5517	191.362	448	2758	288	24.8276	47.3511
70 %	105	0.7	9	1070	2560	1490	-0.672143	1440	370	24.8322	-0.396372	0.014193	-0.580046	0.594239	1244	2558	1488	99.8658	277.794	601.302	2560	1490	100	278.856	1182	1682	612	41.0738	291.187	491.808	2470	1400	93.9597	291.512	1502	1755	685	45.9732	319.655	528.253	2560	1490	100	322.407	92	2454	1384	92.8859	25.8553
70 %	95	0.7	10	3630	5150	1520	-0.532467	4250	620	40.7895	-0.320623	0.0503478	-0.43946	0.489808	1608	5104	1474	96.9737	439.61	820.928	5140	1510	99.3421	445.794	1274	5048	1418	93.2895	272.826	456.946	5040	1410	92.7632	275.706	502	3777	147	9.67105	91.0264	353.234	3810	180	11.8421	90.8577	657	4056	426	28.0263	101.401
70 %	72	0.7	11	4970	6720	1750	-0.392352	5290	320	18.2857	-0.275865	0.0288342	-0.455745	0.484579	839	6688	1718	98.1714	150.953	289.735	6670	1700	97.1429	151.522	540	6631	1661	94.9143	104.504	193.629	6660	1690	96.5714	105.58	64	6655	1685	96.2857	16.026	30.2512	6680	1710	97.7143	16.4523	612	5165	195	11.1429	52.3605
70 %	105	0.7	12	4900	7000	2100	-0.543547	5520	620	29.5238	-0.29546	-0.0075447	-0.630692	0.623147	1722	5608	708	33.7143	512.508	878.077	5570	670	31.9048	511.384	1410	6993	2093	99.6667	183.14	404.272	6980	2080	99.0476	181.359	1277	6879	1979	94.2381	238.382	402.83	6830	1930	91.9048	238.328	284	5098	198	9.42857	47.4922
70 %	90	0.7	13	4180	5650	1470	-0.546592	4520	340	23.1293	-0.395938	0.0285354	-0.55644	0.584976	669	5522	1342	91.2925	185.476	272.319	5570	1390	94.5578	185.466	1033	5349	1169	79.5238	254.713	413.96	5390	1210	82.3129	255.838	1063	4872	692	47.0748	187.894	283.91	4850	670	45.5782	189.994	389	5452	1272	86.5306	65.352
80 %	85	0.8	1	1630	3410	1780	-0.524763	2370	740	41.573	-0.29329	0.0468369	-0.478229	0.525066	1118	2836	1206	67.7528	303.672	476.282	3200	1570	88.2022	302.345	1036	3350	1720	96.6292	170.143	295.657	3180	1550	87.0787	170.003	1198	3161	1531	86.0112	272.156	454.602	3200	1570	88.2022	271.828	124	3161	1531	86.0112	23.2332
80 %	107	0.8	2	6980	8570	1590	-0.534451	7340	360	22.6415	-0.318278	-0.0197955	-0.528577	0.508782	248	8525	1545	97.1698	68.5465	123.364	8560	1580	99.3711	69.7519	1134	7929	949	59.6855	230.611	425.611	8560	1580	99.3711	232.894	638	7418	438	27.5472	125.727	205.641	7430	450	28.3019	126.595	241	8481	1501	94.4025	56.5834
80 %	105	0.8	3	3940	5300	1360	-0.676505	4400	460	33.8235	-0.416976	-0.0043326	-0.575862	0.57153	667	5127	1187	87.2794	173.15	323.931	5290	1350	99.2647	174.011	1548	5152	1212	89.1176	213.357	411.541	5190	1250	91.9118	213.922	1805	5136	1196	87.9412	353.387	563.392	4400	460	33.8235	352.526	269	4193	253	18.6029	51.6315
80 %	112	0.8	4	11290	13040	1750	-0.470071	11630	340	19.4286	-0.269501	0.0150147	-0.458957	0.473971	921	11587	297	16.9714	150.861	398.801	12280	990	56.5714	150.598	506	12161	871	49.7714	127.217	212.087	13040	1750	100	128.726	529	12903	1613	92.1714	127.017	226.22	13030	1740	99.4286	127.966	228	11545	255	14.5714	36.4903
80 %	87	0.8	5	2030	3640	1610	-0.604989	2490	460	28.5714	-0.302313	0.019422	-0.469116	0.488538	1080	2656	626	38.882	353.679	544.615	2560	530	32.9193	353.692	762	3604	1574	97.764	196.915	289.344	3500	1470	91.3043	196.67	18	2345	315	19.5652	5.52108	7.16278	2380	350	21.7391	5.84845	242	3535	1505	93.4783	68.4187
80 %	115	0.8	6	10910	13250	2340	-0.329904	11240	330	14.1026	-0.250482	0.0070965	-0.581166	0.588263	827	13180	2270	97.0085	208.714	388.007	13180	2270	97.0085	209.314	914	12434	1524	65.1282	158.595	314.394	13180	2270	97.0085	158.959	44	10952	42	1.79487	21.9678	100.372	10970	60	2.5641	22.1063	539	13185	2275	97.2222	82.4499
80 %	132	0.8	7	5340	7440	2100	-0.501165	5960	620	29.5238	-0.237746	0.0529623	-0.448275	0.501237	1384	7218	1878	89.4286	270.954	495.428	7260	1920	91.4286	270.748	1669	7271	1931	91.9524	209.702	470.55	7260	1920	91.4286	210.813	57	6125	785	37.381	8.52222	23.6669	6150	810	38.5714	8.8651	394	5583	243	11.5714	32.5125
80 %	100	0.8	8	6290	7780	1490	-0.567048	6910	620	41.6107	-0.364091	0.0466128	-0.499818	0.54643	1828	7075	785	52.6846	603.898	984.277	7340	1050	70.4698	614.513	681	7381	1091	73.2215	155.021	270.602	7770	1480	99.3289	154.633	806	7352	1062	71.2752	185.305	286.816	7050	760	51.0067	185.963	376	6617	327	21.9463	48.6609
80 %	120	0.8	9	4250	6010	1760	-0.517197	4780	530	30.1136	-0.337346	0.0011952	-0.594986	0.596181	1561	5993	1743	99.0341	296.701	536.349	5990	1740	98.8636	299.056	996	4760	510	28.9773	271.902	431.893	6010	1760	100	276.036	1791	5093	843	47.8977	385.821	618.678	5860	1610	91.4773	385.968	130	4341	91	5.17045	28.7122
80 %	107	0.8	10	3860	5570	1710	-0.564723	4530	670	39.1813	-0.300768	0.0344367	-0.483682	0.518119	1807	5484	1624	94.9708	421.82	787.418	5510	1650	96.4912	424.357	1079	5510	1650	96.4912	264.415	520.828	5470	1610	94.152	265.74	1123	3860	0	0	85.0827	386.644	3890	30	1.75439	78.1325	662	4786	926	54.152	86.1081
80 %	95	0.8	11	6270	7720	1450	-0.603309	6560	290	20	-0.333701	0.0558756	-0.431318	0.487193	1100	7655	1385	95.5172	195.206	336.14	7700	1430	98.6207	199.016	605	7641	1371	94.5517	149.567	276.843	7500	1230	84.8276	150.548	81	7629	1359	93.7241	21.1031	38.6061	7720	1450	100	21.6407	625	6401	131	9.03448	70.4131
80 %	120	0.8	12	3460	5240	1780	-0.664896	3970	510	28.6517	-0.364728	0.046314	-0.605966	0.65228	1838	4566	1106	62.1348	544.468	852.168	5210	1750	98.3146	545.02	1070	5181	1721	96.6854	209.829	441.023	5230	1770	99.4382	211.637	1022	3809	349	19.6067	254.376	432.351	3920	460	25.8427	256.196	250	3828	368	20.6742	49.3334
80 %	105	0.8	13	3390	5130	1740	-0.463253	3730	340	19.5402	-0.341622	0.025398	-0.571604	0.597002	957	5031	1641	94.3103	196.204	308.65	4630	1240	71.2644	196.13	1179	4570	1180	67.8161	267.954	426.33	5090	1700	97.7011	268.485	854	3946	556	31.954	202.031	302.996	5040	1650	94.8276	202.487	403	4981	1591	91.4368	64.4077
90 %	95	0.9	1	5370	7360	1990	-0.438076	6020	650	32.6633	-0.261924	0.0310752	-0.492721	0.523796	1300	7156	1786	89.7487	328.353	508.365	6340	970	48.7437	330.998	894	7160	1790	89.9497	195.028	344.403	7040	1670	83.9196	194.78	1276	6077	707	35.5276	310.834	512.861	7360	1990	100	314.973	116	7337	1967	98.8442	26.1595
90 %	122	0.9	2	15590	17590	2000	-0.374	16250	660	33	-0.246446	-0.0250992	-0.52036	0.495261	401	17414	1824	91.2	88.6598	192.267	17530	1940	97	88.271	1032	17321	1731	86.55	260.15	439.88	17310	1720	86	259.605	586	16853	1263	63.15	124.421	233.587	17550	1960	98	124.412	270	17407	1817	90.85	60.4618
90 %	117	0.9	3	3330	4770	1440	-0.641227	3890	560	38.8889	-0.400882	-0.0285354	-0.609029	0.580494	695	3839	509	35.3472	240.076	471.724	4480	1150	79.8611	240.209	1050	4396	1066	74.0278	208.79	342.654	4710	1380	95.8333	206.744	885	3838	508	35.2778	294.829	522.098	3840	510	35.4167	294.306	1165	3563	233	16.1806	86.845
90 %	125	0.9	4	10680	12990	2310	-0.355386	11400	720	31.1688	-0.200827	0.0137448	-0.452757	0.466502	393	12047	1367	59.1775	117.213	379.396	11160	480	20.7792	117.966	549	12914	2234	96.71	96.1313	208.047	12990	2310	100	97.2564	479	12828	2148	92.987	102.5	197.237	12910	2230	96.5368	102.539	268	10883	203	8.78788	35.9534
90 %	100	0.9	5	4230	5920	1690	-0.596703	4630	400	23.6686	-0.293254	-0.0060507	-0.503478	0.497427	980	4708	478	28.284	325.549	486.828	4710	480	28.4024	328.133	692	5549	1319	78.0473	180.322	294.023	5510	1280	75.7396	180.726	16	5614	1384	81.8935	5.12955	7.13062	4590	360	21.3018	5.65801	236	5793	1563	92.4852	56.1232
90 %	130	0.9	6	13270	15480	2210	-0.429363	13780	510	23.0769	-0.254447	0.0528129	-0.511097	0.56391	769	14065	795	35.9729	202.431	316.556	15110	1840	83.2579	202.83	1249	15278	2008	90.8597	200.288	464.418	15480	2210	100	201.27	35	13270	0	0	16.3873	60.3096	13280	10	0.452489	16.9876	327	15023	1753	79.3213	89.8166
90 %	147	0.9	7	7110	9860	2750	-0.370964	7710	600	21.8182	-0.18724	0.0110556	-0.505346	0.516401	1102	9405	2295	83.4545	124.896	298.366	9370	2260	82.1818	125.016	1223	9109	1999	72.6909	189.659	371.06	9680	2570	93.4545	190.021	13	9850	2740	99.6364	3.41538	7.54738	9850	2740	99.6364	3.65667	443	7148	38	1.38182	35.9657
90 %	112	0.9	8	3680	4930	1250	-0.631345	4070	390	31.2	-0.409451	-0.0227088	-0.537616	0.514907	1833	4745	1065	85.2	682.52	971.368	4460	780	62.4	681.836	1000	4778	1098	87.84	217.572	331.568	4910	1230	98.4	218.388	709	4246	566	45.28	189.244	262.949	4580	900	72	189.047	475	3749	69	5.52	45.7574
90 %	135	0.9	9	2120	3670	1550	-0.580335	2570	450	29.0323	-0.369464	0.0140436	-0.56137	0.575414	1396	3655	1535	99.0323	304.688	599.62	3670	1550	100	304.372	1449	2813	693	44.7097	275.503	438.988	3640	1520	98.0645	276.315	1745	3635	1515	97.7419	401.963	790.014	3670	1550	100	402.306	107	2899	779	50.2581	25.3764
90 %	122	0.9	10	4310	5860	1550	-0.601381	4730	420	27.0968	-0.313172	0.0312993	-0.457015	0.488314	1761	5702	1392	89.8065	541.967	971.768	5720	1410	90.9677	540.326	1349	5701	1391	89.7419	323.677	630.429	5700	1390	89.6774	323.405	622	4348	38	2.45161	83.7177	324.282	4380	70	4.51613	82.9856	1180	4448	138	8.90323	126.437
90 %	107	0.9	11	5880	7410	1530	-0.545119	6140	260	16.9935	-0.311855	0.0399645	-0.439834	0.479798	710	6381	501	32.7451	192.035	283.43	7180	1300	84.9673	193.842	533	6924	1044	68.2353	130.601	205.049	7210	1330	86.9281	131.592	109	7096	1216	79.4771	47.8395	118.696	6300	420	27.451	48.0365	669	5906	26	1.69935	91.1851
90 %	135	0.9	12	4360	6930	2570	-0.412358	5060	700	27.2374	-0.248872	0.0230076	-0.61874	0.641748	1854	6044	1684	65.5253	643.172	1107.19	6070	1710	66.537	643.182	1290	6043	1683	65.4864	222.391	359.77	6830	2470	96.1089	222.705	1746	6843	2483	96.6148	320.747	681.26	6890	2530	98.4436	321.704	206	6889	2529	98.4047	39.6954
90 %	117	0.9	13	2060	3800	1740	-0.54353	2370	310	17.8161	-0.342423	0.0083664	-0.590504	0.59887	1117	2990	930	53.4483	231.137	333.024	2840	780	44.8276	230.452	1369	3486	1426	81.954	298.222	498.509	3520	1460	83.908	299.601	1625	2722	662	38.046	262.598	399.947	2770	710	40.8046	261.253	371	3760	1700	97.7011	78.2919
100 %	105	1	1	9020	11280	2260	-0.381907	9720	700	30.9735	-0.236353	-0.0117279	-0.547775	0.536047	1663	9613	593	26.2389	363.82	616.464	9850	830	36.7257	363.902	1144	10668	1648	72.9204	197.116	323.464	11270	2250	99.5575	197.444	1842	10155	1135	50.2212	387.284	597.7	10150	1130	50	386.967	138	10950	1930	85.3982	25.251
100 %	135	1	2	15900	17570	1670	-0.51013	16340	440	26.3473	-0.288282	-0.016434	-0.50049	0.484056	536	16962	1062	63.5928	147.188	235.918	16920	1020	61.0778	148.111	1046	16932	1032	61.7964	272.053	399.899	16680	780	46.7066	272.715	1117	17209	1309	78.3832	278.45	429.45	17250	1350	80.8383	278.276	288	17488	1588	95.0898	73.262
100 %	130	1	3	8870	10660	1790	-0.47097	9480	610	34.0782	-0.286791	-0.019422	-0.536495	0.517073	704	10538	1668	93.1844	233.923	650.773	10650	1780	99.4413	229.746	1435	10541	1671	93.352	202.737	464.61	10660	1790	100	205.941	1766	9984	1114	62.2346	320.341	507.242	10660	1790	100	321.322	342	10488	1618	90.3911	64.4054
100 %	140	1	4	13790	15330	1540	-0.501399	14450	660	42.8571	-0.318492	-0.0803772	-0.57392	0.493543	393	14707	917	59.5455	83.4842	141.742	14060	270	17.5325	83.1998	349	15319	1529	99.2857	76.735	157.486	15310	1520	98.7013	77.2778	923	14114	324	21.039	182.47	341.745	15250	1460	94.8052	184.062	161	15316	1526	99.0909	31.1233
100 %	110	1	5	5830	7860	2030	-0.493137	6270	440	21.6749	-0.255961	0.010458	-0.511247	0.521705	1193	6410	580	28.5714	407.069	591.975	6840	1010	49.7537	407.557	884	7617	1787	88.0296	214.708	401.597	7660	1830	90.1478	215.331	37	7155	1325	65.2709	9.27609	16.9039	7190	1360	66.9951	9.72008	392	7242	1412	69.5567	85.8799
100 %	145	1	6	16090	18500	2410	-0.387463	16440	350	14.5228	-0.249683	0.002988	-0.600439	0.603427	1072	17670	1580	65.5602	224.63	356.126	17670	1580	65.5602	225.189	1167	17590	1500	62.2407	190.665	552.256	18500	2410	100	190.728	18	18034	1944	80.6639	23.5558	109.649	16170	80	3.3195	24.0211	540	18216	2126	88.2158	114.248
100 %	165	1	7	6420	9580	3160	-0.284717	7200	780	24.6835	-0.148455	-0.040338	-0.511172	0.470834	883	8379	1959	61.9937	204.435	327.559	8390	1970	62.3418	204.687	1633	9134	2714	85.8861	225.292	526.741	9290	2870	90.8228	225.809	35	9577	3157	99.9051	4.56913	13.1744	9430	3010	95.2532	4.91668	245	7841	1421	44.9684	32.4994
100 %	125	1	8	16290	17730	1440	-0.644182	16720	430	29.8611	-0.350168	-0.0126243	-0.519464	0.506839	1844	17281	991	68.8194	752.116	1176.84	17640	1350	93.75	751.98	934	17281	991	68.8194	260.883	421.069	17310	1020	70.8333	261.439	1749	17674	1384	96.1111	379.711	764.435	17680	1390	96.5278	376.434	608	16490	200	13.8889	56.6909
100 %	150	1	9	1750	3550	1800	-0.560108	2350	600	33.3333	-0.337841	0.029133	-0.581465	0.610598	1510	2807	1057	58.7222	385.222	713.008	3500	1750	97.2222	382.535	1189	2542	792	44	260.96	616.974	3550	1800	100	266.885	1781	3498	1748	97.1111	452.641	815.832	3510	1760	97.7778	450.451	108	3498	1748	97.1111	31.3685
100 %	135	1	10	3960	5700	1740	-0.507193	4510	550	31.6092	-0.280438	0.0177039	-0.472403	0.490107	1808	5651	1691	97.1839	561.95	1090.87	5520	1560	89.6552	564.876	1708	5448	1488	85.5172	317.523	590.254	5490	1530	87.931	318.089	1563	4022	62	3.56322	181.89	754.515	4040	80	4.5977	181.515	1183	4877	917	52.7011	151.158
100 %	120	1	11	9140	10920	1780	-0.434753	9620	480	26.9663	-0.246137	0.0802278	-0.360054	0.440282	998	9553	413	23.2022	220.934	423.873	10920	1780	100	220.978	869	10768	1628	91.4607	163.241	302.219	10810	1670	93.8202	163.271	122	10698	1558	87.5281	24.021	41.7313	10700	1560	87.6404	24.2674	1145	9297	157	8.82022	85.2421
100 %	150	1	12	6350	8560	2210	-0.490642	6920	570	25.7919	-0.303196	0.0656613	-0.607236	0.672898	1853	7806	1456	65.8824	639.959	1205.04	7700	1350	61.086	641.628	1950	7639	1289	58.3258	258.347	529.674	7600	1250	56.5611	258.525	1393	8396	2046	92.5792	326.001	614.906	8560	2210	100	332.076	280	8427	2077	93.9819	59.1293
100 %	130	1	13	3600	5470	1870	-0.458088	3960	360	19.2513	-0.329627	0.0020169	-0.617022	0.619039	662	5002	1402	74.9733	204.005	299.423	4510	910	48.6631	205.728	1274	5444	1844	98.6096	287.791	481.034	5150	1550	82.8877	287.491	1232	4784	1184	63.3155	278.929	429.759	5270	1670	89.3048	280.079	426	5395	1795	95.9893	81.9004
[truncated: 99 more columns]

## Sheet: anthropometry
	age	weight	height
1	23	85	1.82
2	23	86	1.81
3	29	70	1.76
4	23	89	1.78
5	24	86	1.77
6	25	75	1.74
7	27	87	1.83
8	22	74	1.81
9	23	88	1.84
10	23	68	1.7
11	24	67	1.64
12	25	95	1.82
13	24	77	1.76
average	24.2308	80.5385	1.77538
st dev	1.92154	9.10691	0.0572444
